# Supplementary material for: ABX-1431 inhibits the development of endometrial adenocarcinoma and reverses progesterone resistance by targeting MGLL
Source: Cell Death Dis. 2022 Dec 23;13(12):1067. doi: 10.1038/s41419-022-05507-z (PMC9780207; doi:10.1038/s41419-022-05507-z)
Supplement: Supplementary file 11 — Supplement Table 1 [file 41419_2022_5507_MOESM11_ESM.xlsx]

## Sheet: Sheet1
Gene	Sequence-F	Sequence-R
MGLL	5′-AGGTGCCTACCATGTTCTCC-3′	5′-GTGGCTGTCCTTTGAGAGACC-3′
AKR1C1	5′-GCAAGTCAAAAGACATTGTTCTGG-3′	5′-TTGCCAAGGCACAAAGGACTGG-3′
SERINC2	5′-GGTGCCTTCTACATTCCTGACG-3′	5′-TGGTTCCAGGAGTGCGCAAAGT-3′
B4GALNT2	5′-GGAGACCAAGATTGAGGTGCTG-3′	5′-CCCATTCTCACTCTGTTCCAGC-3′
MUC5AC	5′-CCACTGGTTCTATGGCAACACC-3′	5′-GCCGAAGTCCAGGCTGTGCG-3′
β-actin	5′-CTC ACC ATG GAT GAT GAT ATCGC-3′	5′-AGG AAT CCT TCT GAC CCA TGC-3′
